# Supplementary material for: Hybrid Quinoline-Thiosemicarbazone Therapeutics as a New Treatment Opportunity for Alzheimer’s Disease‒Synthesis, In Vitro Cholinesterase Inhibitory Potential and Computational Modeling Analysis
Source: Molecules. 2021 Oct 30;26(21):6573. doi: 10.3390/molecules26216573 (PMC8587653; doi:10.3390/molecules26216573)
Supplement: Supplementary file 1 [file molecules-26-06573-s001.zip]

Archive with 1 entries (1 files):
- molecules-1402448-supplementary.pdf
